# Supplementary material for: Repurposing ABS to Produce Polyamide 6 (PA6)-Based Blends: Reactive Compatibilization with SAN-g-MA of a High Degree of Functionalization
Source: Polymers (Basel). 2024 Nov 5;16(22):3103. doi: 10.3390/polym16223103 (PMC11597962; doi:10.3390/polym16223103)
Supplement: Supplementary file 1 [file polymers-16-03103-s001.zip]

Archive with 1 entries (1 files):
- polymers-3205850-supplementary.pdf
